# Supplementary material for: Fine-scale vertical relationships between environmental conditions and sound scattering layers in the Southwestern Tropical Atlantic
Source: PLoS One. 2023 Aug 4;18(8):e0284953. doi: 10.1371/journal.pone.0284953 (PMC10403096; doi:10.1371/journal.pone.0284953)
Supplement: S1 Table — All analyses are presented separately for each hydrodynamic system (WBCS; SECS) in relation to seasons, diel period, depth range and frequencies (38, 70 and 120 kHz). (XLSX) [file pone.0284953.s004.xlsx]

## Sheet: Planilha1
				Depth lag of correlation (m)																Types of correlation:
				-40	-30	-20	-10	0		10	20	30	40							-	Negative
																				+	Positive
																				NS	Not Significant
																				NA	Not available
		Spring 2015
		WBCS																		SECS
		DAY									NIGHT									DAY									NIGHT
		E				M1			M2		E				M1			M2		E				M1			M2		E				M1			M2
		38	70	120	MAX	38	70	MAX	38	MAX	38	70	120	MAX	38	70	MAX	38	MAX	38	70	120	MAX	38	70	MAX	38	MAX	38	70	120	MAX	38	70	MAX	38	MAX
	Chlorophyll	-	NS	-	NS	NA	NA	NA	NA	NA	-	-	-	-	NA	NA	NA	NA	NA	+	+	+	+	NA	NA	NA	NA	NA	+	+	+	+	NA	NA	NA	NA	NA
	Stratification	+	+	NS	+	+	+	+	-	NS	-	+	+	+	+	+	+	-	NS	+	+	+	+	+	+	NS	+	NS	+	+	+	+	NS	+	+	NS	NS
	Oxygen	+	+	+	+	NS	+	NS	+	+	+	+	+	+	NS	NS	NS	+	NS	+	+	-	+	+	NS	+	-	NS	+	+	+	+	+	+	NS	-	NS
	Stratification x Chl	+									+									+									+
		Fall 2017
		WBCS																		SECS
		DAY									NIGHT									DAY									NIGHT
		E				M1			M2		E				M1			M2		E				M1			M2		E				M1			M2
		38	70	120	MAX	38	70	MAX	38	MAX	38	70	120	MAX	38	70	MAX	38	MAX	38	70	120	MAX	38	70	MAX	38	MAX	38	70	120	MAX	38	70	MAX	38	MAX
	Chlorophyll	NS	+	+	+	NA	NA	NA	NA	NA	+	+	+	+	NA	NA	NA	NA	NA	+	+	+	+	NA	NA	NA	NA	NA	+	+	+	+	NA	NA	NA	NA	NA
	Stratification	+	+	+	+	+	+	NS	NS	NS	+	+	+	+	+	+	+	NS	NS	+	+	+	+	+	+	+	NS	NS	+	+	+	+	+	+	+	NS	NS
	Oxygen	NS*	NS	NS	NS	+	+	NS	-	-	+	+	+	+	+	+	NS	-	+	+	+	+	+	+	+	NS	-	-	+	+	+	+	+	+	NS	-	-
	Stratification x Chl	+									+									+									+
	Notes:	Negative and positive correlations were considered when the degree of cross-correlation exceeded 0.25 value. Bold signs mean correlations above 0.5.
		E, M1 and M2 stands for epipelagic (10-200m), mesopelagic 1 (200-450m) and mesopelagic 2 (450 - 650m) zones.
		MAX represents the correlation from MVBSmax.
